# Supplementary material for: Improved Performances of Zn//MnO2 Batteries with an Electrolyte Containing Co-Additives of Polyethylene Glycol and Lignin Derivatives
Source: Polymers (Basel). 2025 Mar 26;17(7):888. doi: 10.3390/polym17070888 (PMC11991002; doi:10.3390/polym17070888)
Supplement: Supplementary file 1 [file polymers-17-00888-s001.zip]

Archive with 1 entries (1 files):
- polymers-3515425-supplementary.pdf
